# Supplementary material for: Cancer Associated Macrophage-like Cells Are Prognostic for Highly Aggressive Prostate Cancer in Both the Non-Metastatic and Metastatic Settings
Source: Cancers (Basel). 2023 Jul 22;15(14):3725. doi: 10.3390/cancers15143725 (PMC10378487; doi:10.3390/cancers15143725)
Supplement: Supplementary file 1 [file cancers-15-03725-s001.zip]

Archive with 1 entries (1 files):
- cancers-2454659-supplementary.pdf
